# Supplementary material for: Controlled Release of the α-Tocopherol-Derived Metabolite α-13′-Carboxychromanol from Bacterial Nanocellulose Wound Cover Improves Wound Healing
Source: Nanomaterials (Basel). 2021 Jul 28;11(8):1939. doi: 10.3390/nano11081939 (PMC8398652; doi:10.3390/nano11081939)
Supplement: Supplementary file 1 [file nanomaterials-11-01939-s001.zip]

Archive with 2 entries (2 files):
- Hoff_Wundheilung_Datensammlung.xlsx
- nanomaterials-1287520-supplementary.pdf
